# Supplementary material for: Animal Model To Study Klebsiella pneumoniae Gastrointestinal Colonization and Host-to-Host Transmission
Source: Infect Immun. 2020 Oct 19;88(11):e00071-20. doi: 10.1128/IAI.00071-20 (PMC7573435; doi:10.1128/IAI.00071-20)
Supplement: Supplemental file 1 [file IAI.00071-20-s0001.xlsx]

## Sheet: alpha-diversity
SampleID	Group	PD whole tree	Chao1	Observed OTUs	Shannon
M1x0d	0 d	35.856	922.594	586.5	4.994
M2x0d	0 d	31.084	736.055	452.4	4.319
M3x0d	0 d	32.142	782.184	488.2	4.537
M4x0d	0 d	32.299	700.251	456.3	4.307
M2x3d	3 d	31.583	709.456	463.1	4.421
M3x3d	3 d	31.515	708.028	472.3	4.316
M4x3d	3 d	32.65	692.627	458.2	4.005
M2x5d	5 d	37.172	968.592	620.2	5.281
M3x5d	5 d	34.38	834.648	513.1	4.166
M4x5d	5 d	32.848	770.219	514.5	4.578
M2x7d	7 d	27.394	654.571	396	3.766
M3x7d	7 d	23.785	561.5	361.7	3.429
M4x7d	7 d	23	491.936	318.3	3.347
M2x9d	9 d	27.109	628.707	374.7	3.373
M3x9d	9 d	27.002	640.535	388	3.307
M4x9d	9 d	31.51	698.075	467.7	3.918
M2x11d	11 d	31.376	745.56	465.8	4.081
M3x11d	11 d	33.168	886.738	546.3	4.394
M4x11d	11 d	32.151	796.761	505.2	4.114
		PD whole tree	Chao1	Observed OTUs	Shannon
Avg.	0d	32.8453	785.271	495.85	4.53925
	3d	31.916	703.37	464.533	4.24733
	5d	34.8	857.82	549.267	4.675
	7d	24.7263	569.336	358.667	3.514
	9d	28.5403	655.772	410.133	3.53267
	11d	32.2317	809.686	505.767	4.19633
Std.	0d	2.07843	97.4983	62.5248	0.321067
	3d	0.636571	9.33136	7.15844	0.216334
	5d	2.19238	101.196	61.4341	0.563793
	7d	2.34337	81.6001	38.9387	0.222056
	9d	2.57236	37.1095	50.2958	0.335336
	11d	0.898719	71.471	40.253	0.171978
	PD whole tree								Chao1								Observed OTUs								Shannon
	Kruskal-Wallis test for equal medians								Kruskal-Wallis test for equal medians								Kruskal-Wallis test for equal medians								Kruskal-Wallis test for equal medians
	p (same):	0.02368							p (same):	0.01282							p (same):	0.03175							p (same):	0.01957
	pairwise Dunn's posthoc								pairwise Dunn's posthoc								pairwise Dunn's posthoc								pairwise Dunn's posthoc
	P value	0d	3d	5d	7d	9d	11d		P value	0d	3d	5d	7d	9d	11d		P value	0d	3d	5d	7d	9d	11d		P value	0d	3d	5d	7d	9d	11d
	0d		0.816	0.2447	0.02989	0.1034	0.9382		0d		0.3041	0.4495	0.01897	0.06001	0.6556		0d		0.7564	0.1873	0.05251	0.2447	0.535		0d		0.4613	0.8463	0.01172	0.009373	0.3323
	3d	0.816		0.1916	0.06973	0.1916	0.8846		3d	0.3041		0.0952	0.2175	0.4249	0.1681		3d	0.7564		0.1276	0.1276	0.4249	0.384		3d	0.4613		0.384	0.0952	0.08166	0.8277
	5d	0.2447	0.1916		0.001811	0.009009	0.2457		5d	0.4495	0.0952		0.003709	0.01364	0.7717		5d	0.1873	0.1276		0.002311	0.02026	0.5138		5d	0.8463	0.384		0.01111	0.009009	0.2765
	7d	0.02989	0.06973	0.001811		0.6116	0.05014		7d	0.01897	0.2175	0.003709		0.6634	0.009009		7d	0.05251	0.1276	0.002311		0.4682	0.01666		7d	0.01172	0.0952	0.01111		0.9422	0.1468
	9d	0.1034	0.1916	0.009009	0.6116		0.1468		9d	0.06001	0.4249	0.01364	0.6634		0.02952		9d	0.2447	0.4249	0.02026	0.4682		0.0952		9d	0.009373	0.08166	0.009009	0.9422		0.1276
	11d	0.9382	0.8846	0.2457	0.05014	0.1468			11d	0.6556	0.1681	0.7717	0.009009	0.02952			11d	0.535	0.384	0.5138	0.01666	0.0952			11d	0.3323	0.8277	0.2765	0.1468	0.1276
	P corrected	0d	3d	5d	7d	9d	11d		P corrected	0d	3d	5d	7d	9d	11d		P corrected	0d	3d	5d	7d	9d	11d		P corrected	0d	3d	5d	7d	9d	11d
	0d		1	1	0.4483	1	1		0d		1	1	0.2846	0.9001	1		0d		1	1	0.7877	1	1		0d		1	1	0.1757	0.1406	1
	3d	1		1	1	1	1		3d	1		1	1	1	1		3d	1		1	1	1	1		3d	1		1	1	1	1
	5d	1	1		0.02717	0.1351	1		5d	1	1		0.05564	0.2046	1		5d	1	1		0.03467	0.3039	1		5d	1	1		0.1667	0.1351	1
	7d	0.4483	1	0.02717		1	0.7521		7d	0.2846	1	0.05564		1	0.1351		7d	0.7877	1	0.03467		1	0.2499		7d	0.1757	1	0.1667		1	1
	9d	1	1	0.1351	1		1		9d	0.9001	1	0.2046	1		0.4428		9d	1	1	0.3039	1		1		9d	0.1406	1	0.1351	1		1
	11d	1	1	1	0.7521	1			11d	1	1	1	0.1351	0.4428			11d	1	1	1	0.2499	1			11d	1	1	1	1	1

## Sheet: OTU relative abundance, %
# Constructed from biom file
Group	0d	0d	0d	0d	3d	3d	3d	5d	5d	5d	7d	7d	7d	9d	9d	9d	11d	11d	11d
PHYLUM
ID	M1x0d	M2x0d	M3x0d	M4x0d	M2x3d	M3x3d	M4x3d	M2x5d	M3x5d	M4x5d	M2x7d	M3x7d	M4x7d	M2x9d	M3x9d	M4x9d	M2x11d	M3x11d	M4x11d
k__Bacteria;p__Bacteroidetes	63.6841	75.7044	68.3696	69.1202	74.4443	75.6807	79.138	56.5606	73.3201	70.3238	50.5027	18.8938	73.8893	81.6998	89.6826	76.5291	77.1208	68.1859	78.1029
k__Bacteria;p__Firmicutes	33.6375	20.687	28.039	26.0525	23.5865	18.8725	17.7743	40.7488	21.9996	26.1568	31.0696	33.9033	10.9339	12.7368	8.81471	18.51	11.0606	30.4312	13.9303
k__Bacteria;p__Proteobacteria	0.479042	1.92336	0.42252	0.484595	0.71622	0.3398	0.62847	0.845954	0.197104	0.266626	18.2813	47.156	14.8536	1.94093	1.42555	1.14045	1.5293	0.734336	1.02203
k__Bacteria;p__Verrucomicrobia	1.68995	0.408329	2.86203	1.99959	0.979096	4.25108	1.69767	1.26137	3.35206	1.52815	0.0460692	0.0210489	0.290396	3.33804	0.0228545	3.38347	6.78125	0.590228	5.26918
k__Bacteria;p__Actinobacteria	0.212908	0.664344	0.154204	0.0595117	0.0739831	0.0860252	0.0639122	0.301242	0.0785839	0.068561	0.0677488	0.00161914	0.00657004	0.277276	0.031425	0.420566	3.46441	0.0475249	1.67365
k__Bacteria;p__Tenericutes	0.294649	0.607632	0.149578	2.27675	0.188893	0.769926	0.684393	0.276482	1.04607	1.65308	0.00541991	0.00647658	0.00525603	0.00178888	0.00714204	0.00884073	0.0285067	0.00613224	0
k__Bacteria;p__Cyanobacteria	0	0	0	0.00340067	0.0110188	0	0.00932053	0.00137553	0.00515305	0	0.0216796	0.0145723	0.0144541	0.00357775	0.00999886	0.00252592	0.00335374	0	0.00193934
k__Bacteria;p__Deferribacteres	0.00190096	0.00486105	0.00308409	0.00340067	0	0	0.00399451	0.0041266	0.00128826	0.00304715	0.00541991	0.00323829	0.00657004	0.00178888	0.00571363	0.00252592	0.0117381	0.00459918	0
k__Bacteria;p__Elusimicrobia	0	0	0	0	0	0	0	0	0	0	0	0	0	0	0	0.00126296	0	0	0
k__Bacteria;p__Lentisphaerae	0	0	0	0	0	0	0	0	0	0	0	0	0	0	0	0.00126296	0	0	0
CLASS
# Constructed from biom file
ID	ZAFxM1x0d	ZAFxM2x0d	ZAFxM3x0d	ZAFxM4x0d	ZAFxM2x3d	ZAFxM3x3d	ZAFxM4x3d	ZAFxM2x5d	ZAFxM3x5d	ZAFxM4x5d	ZAFxM2x7d	ZAFxM3x7d	ZAFxM4x7d	ZAFxM2x9d	ZAFxM3x9d	ZAFxM4x9d	ZAFxM2x11d	ZAFxM3x11d	ZAFxM4x11d
k__Bacteria;p__Bacteroidetes;c__Bacteroidia	63.6841	75.7044	68.3696	69.1202	74.4443	75.6807	79.138	56.5606	73.3201	70.3238	50.5027	18.8938	73.8893	81.6998	89.6826	76.5291	77.1208	68.1859	78.1029
k__Bacteria;p__Proteobacteria;c__Gammaproteobacteria	0	0.0032407	0.00154204	0	0.0787055	0.0358438	0.0252986	0.00962874	0.0360713	0.0121886	17.1052	47.1171	14.8207	0.0912327	0.175694	0.0151555	0.0217993	0.00459918	0.0349081
k__Bacteria;p__Firmicutes;c__Clostridia	31.3525	15.2751	23.7629	23.2555	23.3676	18.4653	16.4308	38.0913	12.4395	21.9456	30.9097	26.8746	10.7709	12.5812	6.4764	18.0124	8.96118	29.9851	13.0401
k__Bacteria;p__Firmicutes;c__Bacilli	2.1785	5.06684	4.12034	2.66102	0.166856	0.219364	1.20501	2.62039	9.50737	4.16241	0.0758787	4.16768	0.0683284	0.0948105	2.01548	0.392781	1.98709	0.371001	0.833915
k__Bacteria;p__Verrucomicrobia;c__Verrucomicrobiae	1.68995	0.408329	2.86203	1.99959	0.979096	4.25108	1.69767	1.26137	3.35206	1.52815	0.0460692	0.0210489	0.290396	3.33804	0.0228545	3.38347	6.78125	0.590228	5.26918
k__Bacteria;p__Actinobacteria;c__Actinobacteria	0.13877	0.555781	0.0185045	0.0221043	0.00472233	0.0286751	0.00399451	0.210457	0.00257652	0.00304715	0.0677488	0.00161914	0.00394203	0.200354	0	0.256381	3.22462	0.00306612	1.37305
k__Bacteria;p__Firmicutes;c__Erysipelotrichi	0.106454	0.345135	0.155746	0.136027	0.0519456	0.187822	0.138476	0.0371394	0.0528187	0.0487545	0.0840086	2.86103	0.0946086	0.0608218	0.32282	0.104826	0.11235	0.07512	0.0562408
k__Bacteria;p__Tenericutes;c__Mollicutes	0.294649	0.607632	0.149578	2.27675	0.188893	0.769926	0.684393	0.276482	1.04607	1.65308	0.00541991	0.00647658	0.00525603	0.00178888	0.00714204	0.00884073	0.0285067	0.00613224	0
k__Bacteria;p__Proteobacteria;c__Betaproteobacteria	0.465735	1.91201	0.402473	0.469292	0.621773	0.288184	0.583199	0.823945	0.131403	0.252914	1.12734	0.00485743	0.00919806	1.8175	1.22557	1.10004	1.479	0.714406	0.961911
k__Bacteria;p__Actinobacteria;c__Coriobacteriia	0.0741374	0.108564	0.1357	0.0374073	0.0692608	0.0573501	0.0599177	0.0907853	0.0760074	0.0655138	0	0	0.00262802	0.0769217	0.031425	0.164185	0.239792	0.0444588	0.300597
k__Bacteria;p__Proteobacteria;c__Deltaproteobacteria	0.00380192	0.00486105	0.0107943	0.00340067	0.00472233	0.0157713	0.00665752	0.00687767	0.0128826	0.00152358	0.0243896	0.0161914	0.0118261	0.0125221	0.0142841	0.0189444	0.0167687	0.00919836	0.0232721
k__Bacteria;p__Proteobacteria;c__Alphaproteobacteria	0	0.00162035	0.00308409	0.00850167	0.00629644	0	0.010652	0.00137553	0.0141709	0	0.0216796	0.00809572	0.00657004	0.0160999	0.00285682	0.00252592	0.00670747	0	0
k__Bacteria;p__Cyanobacteria;c__Chloroplast	0	0	0	0.00340067	0.0110188	0	0.00932053	0	0.00515305	0	0.0189697	0.0145723	0.0144541	0.00357775	0.00857045	0.00252592	0.00335374	0	0.00193934
k__Bacteria;p__Deferribacteres;c__Deferribacteres	0.00190096	0.00486105	0.00308409	0.00340067	0	0	0.00399451	0.0041266	0.00128826	0.00304715	0.00541991	0.00323829	0.00657004	0.00178888	0.00571363	0.00252592	0.0117381	0.00459918	0
k__Bacteria;p__Proteobacteria;c__Epsilonproteobacteria	0.0095048	0.00162035	0.00462613	0.00340067	0.00472233	0	0.00266301	0.0041266	0.00257652	0	0.00270995	0.00971487	0.00525603	0.00357775	0.00714204	0.00378888	0.0050306	0.00613224	0.00193934
k__Bacteria;p__Cyanobacteria;c__4C0d-2	0	0	0	0	0	0	0	0.00137553	0	0	0.00270995	0	0	0	0.00142841	0	0	0	0
k__Bacteria;p__Elusimicrobia;c__Elusimicrobia	0	0	0	0	0	0	0	0	0	0	0	0	0	0	0	0.00126296	0	0	0
k__Bacteria;p__Lentisphaerae;c__[Lentisphaeria]	0	0	0	0	0	0	0	0	0	0	0	0	0	0	0	0.00126296	0	0	0
ORDER
# Constructed from biom file
ID	ZAFxM1x0d	ZAFxM2x0d	ZAFxM3x0d	ZAFxM4x0d	ZAFxM2x3d	ZAFxM3x3d	ZAFxM4x3d	ZAFxM2x5d	ZAFxM3x5d	ZAFxM4x5d	ZAFxM2x7d	ZAFxM3x7d	ZAFxM4x7d	ZAFxM2x9d	ZAFxM3x9d	ZAFxM4x9d	ZAFxM2x11d	ZAFxM3x11d	ZAFxM4x11d
k__Bacteria;p__Bacteroidetes;c__Bacteroidia;o__Bacteroidales	63.6841	75.7044	68.3696	69.1202	74.4443	75.6807	79.138	56.5606	73.3201	70.3238	50.5027	18.8938	73.8893	81.6998	89.6826	76.5291	77.1208	68.1859	78.1029
k__Bacteria;p__Proteobacteria;c__Gammaproteobacteria;o__Enterobacteriales	0	0.0032407	0.00154204	0	0.0787055	0.0358438	0.0252986	0.00962874	0.0360713	0.0121886	17.0646	47.0151	14.7879	0.0912327	0.175694	0.0151555	0.0217993	0.00459918	0.0349081
k__Bacteria;p__Firmicutes;c__Clostridia;o__Clostridiales	31.3525	15.2751	23.7629	23.2555	23.3676	18.4653	16.4308	38.0913	12.4395	21.9456	30.9097	26.8746	10.767	12.5812	6.4764	18.0124	8.96118	29.9851	13.0401
k__Bacteria;p__Firmicutes;c__Bacilli;o__Lactobacillales	2.1785	5.03443	4.11417	2.61341	0.0787055	0.215063	1.03458	2.60939	9.49449	4.11671	0.0650389	4.02843	0.0262802	0.0787106	2.01548	0.385203	1.98373	0.371001	0.830036
k__Bacteria;p__Verrucomicrobia;c__Verrucomicrobiae;o__Verrucomicrobiales	1.68995	0.408329	2.86203	1.99959	0.979096	4.25108	1.69767	1.26137	3.35206	1.52815	0.0460692	0.0210489	0.290396	3.33804	0.0228545	3.38347	6.78125	0.590228	5.26918
k__Bacteria;p__Actinobacteria;c__Actinobacteria;o__Bifidobacteriales	0.13877	0.55254	0.0185045	0.0221043	0.00472233	0.0286751	0.00399451	0.210457	0.00257652	0.00304715	0.0623289	0.00161914	0.00394203	0.200354	0	0.256381	3.22462	0.00306612	1.37305
k__Bacteria;p__Firmicutes;c__Erysipelotrichi;o__Erysipelotrichales	0.106454	0.345135	0.155746	0.136027	0.0519456	0.187822	0.138476	0.0371394	0.0528187	0.0487545	0.0840086	2.86103	0.0946086	0.0608218	0.32282	0.104826	0.11235	0.07512	0.0562408
k__Bacteria;p__Tenericutes;c__Mollicutes;o__RF39	0.224313	0.524994	0.0370091	1.99279	0.127503	0.762757	0.555237	0.149933	1.03963	1.50377	0.00270995	0.00323829	0.00525603	0.00178888	0.00142841	0.00757777	0.0268299	0.00459918	0
k__Bacteria;p__Proteobacteria;c__Betaproteobacteria;o__Burkholderiales	0.465735	1.91201	0.402473	0.469292	0.621773	0.288184	0.583199	0.823945	0.131403	0.252914	1.12734	0.00485743	0.00919806	1.8175	1.22557	1.10004	1.479	0.714406	0.961911
k__Bacteria;p__Actinobacteria;c__Coriobacteriia;o__Coriobacteriales	0.0741374	0.108564	0.1357	0.0374073	0.0692608	0.0573501	0.0599177	0.0907853	0.0760074	0.0655138	0	0	0.00262802	0.0769217	0.031425	0.164185	0.239792	0.0444588	0.300597
k__Bacteria;p__Tenericutes;c__Mollicutes;o__Anaeroplasmatales	0.0703355	0.0826379	0.112569	0.283956	0.0613903	0.00716877	0.129156	0.126549	0.00644131	0.149311	0.00270995	0.00323829	0	0	0.00571363	0.00126296	0.00167687	0.00153306	0
k__Bacteria;p__Firmicutes;c__Bacilli;o__Bacillales	0	0.0259256	0.00308409	0.0476093	0.0881501	0.00430126	0.16777	0.00962874	0.0128826	0.0457073	0.00812986	0.139246	0.0420483	0	0	0	0	0	0.00193934
k__Bacteria;p__Proteobacteria;c__Gammaproteobacteria;o__Aeromonadales	0	0	0	0	0	0	0	0	0	0	0.0379394	0.0971487	0.0315362	0	0	0	0	0	0
k__Bacteria;p__Proteobacteria;c__Deltaproteobacteria;o__Desulfovibrionales	0.00380192	0.00486105	0.0107943	0.00340067	0.00472233	0.0157713	0.00665752	0.00687767	0.0128826	0.00152358	0.0243896	0.0161914	0.0118261	0.0125221	0.0142841	0.0189444	0.0167687	0.00919836	0.0232721
k__Bacteria;p__Proteobacteria;c__Alphaproteobacteria;o__Rickettsiales	0	0.00162035	0.00154204	0.00680133	0.00629644	0	0.010652	0.00137553	0.0128826	0	0.0216796	0.00809572	0.00657004	0.0160999	0.00285682	0.00252592	0.00670747	0	0
k__Bacteria;p__Cyanobacteria;c__Chloroplast;o__Streptophyta	0	0	0	0.00340067	0.0110188	0	0.00932053	0	0.00515305	0	0.0189697	0.0145723	0.0144541	0.00357775	0.00857045	0.00252592	0.00335374	0	0.00193934
k__Bacteria;p__Firmicutes;c__Bacilli;o__Turicibacterales	0	0.00648141	0.00308409	0	0	0	0.0013315	0.00137553	0	0	0.00270995	0	0	0.0160999	0	0.00757777	0.00335374	0	0.00193934
k__Bacteria;p__Deferribacteres;c__Deferribacteres;o__Deferribacterales	0.00190096	0.00486105	0.00308409	0.00340067	0	0	0.00399451	0.0041266	0.00128826	0.00304715	0.00541991	0.00323829	0.00657004	0.00178888	0.00571363	0.00252592	0.0117381	0.00459918	0
k__Bacteria;p__Proteobacteria;c__Epsilonproteobacteria;o__Campylobacterales	0.0095048	0.00162035	0.00462613	0.00340067	0.00472233	0	0.00266301	0.0041266	0.00257652	0	0.00270995	0.00971487	0.00525603	0.00357775	0.00714204	0.00378888	0.0050306	0.00613224	0.00193934
k__Bacteria;p__Actinobacteria;c__Actinobacteria;o__Actinomycetales	0	0.0032407	0	0	0	0	0	0	0	0	0.00541991	0	0	0	0	0	0	0	0
k__Bacteria;p__Proteobacteria;c__Gammaproteobacteria;o__Pseudomonadales	0	0	0	0	0	0	0	0	0	0	0.00270995	0.00485743	0.00131401	0	0	0	0	0	0
k__Bacteria;p__Firmicutes;c__Clostridia;o__	0	0	0	0	0	0	0	0	0	0	0	0	0.00394203	0	0	0	0	0	0
k__Bacteria;p__Cyanobacteria;c__4C0d-2;o__YS2	0	0	0	0	0	0	0	0.00137553	0	0	0.00270995	0	0	0	0.00142841	0	0	0	0
k__Bacteria;p__Proteobacteria;c__Alphaproteobacteria;o__Rhizobiales	0	0	0.00154204	0.00170033	0	0	0	0	0	0	0	0	0	0	0	0	0	0	0
k__Bacteria;p__Firmicutes;c__Bacilli;o__Gemellales	0	0	0	0	0	0	0.0013315	0	0	0	0	0	0	0	0	0	0	0	0
k__Bacteria;p__Proteobacteria;c__Alphaproteobacteria;o__RF32	0	0	0	0	0	0	0	0	0.00128826	0	0	0	0	0	0	0	0	0	0
k__Bacteria;p__Elusimicrobia;c__Elusimicrobia;o__Elusimicrobiales	0	0	0	0	0	0	0	0	0	0	0	0	0	0	0	0.00126296	0	0	0
k__Bacteria;p__Lentisphaerae;c__[Lentisphaeria];o__Victivallales	0	0	0	0	0	0	0	0	0	0	0	0	0	0	0	0.00126296	0	0	0
FAMILY
# Constructed from biom file
ID	ZAFxM1x0d	ZAFxM2x0d	ZAFxM3x0d	ZAFxM4x0d	ZAFxM2x3d	ZAFxM3x3d	ZAFxM4x3d	ZAFxM2x5d	ZAFxM3x5d	ZAFxM4x5d	ZAFxM2x7d	ZAFxM3x7d	ZAFxM4x7d	ZAFxM2x9d	ZAFxM3x9d	ZAFxM4x9d	ZAFxM2x11d	ZAFxM3x11d	ZAFxM4x11d
k__Bacteria;p__Bacteroidetes;c__Bacteroidia;o__Bacteroidales;f__S24-7	59.2795	73.0762	66.3033	67.2754	70.7861	71.2274	77.9183	52.1905	72.0177	68.7331	4.23837	0.608798	29.2367	79.3975	83.3533	72.72	76.871	67.9774	77.6957
k__Bacteria;p__Proteobacteria;c__Gammaproteobacteria;o__Enterobacteriales;f__Enterobacteriaceae	0	0.0032407	0.00154204	0	0.0787055	0.0358438	0.0252986	0.00962874	0.0360713	0.0121886	17.0646	47.0151	14.7879	0.0912327	0.175694	0.0151555	0.0217993	0.00459918	0.0349081
k__Bacteria;p__Bacteroidetes;c__Bacteroidia;o__Bacteroidales;f__Bacteroidaceae	0.737572	0.682168	0.684667	0.938584	0.604458	3.33778	0.748306	1.00276	1.05509	0.766359	39.4027	18.2089	37.0787	2.27545	6.20643	3.74973	0.209608	0.148707	0.343263
k__Bacteria;p__Firmicutes;c__Clostridia;o__Clostridiales;f__	15.1145	6.50085	9.97086	11.0471	13.7624	7.42828	6.19017	22.5464	5.67093	10.2461	0.999973	1.01682	1.24437	3.42928	3.39818	7.1673	4.49904	18.0564	6.59375
k__Bacteria;p__Firmicutes;c__Clostridia;o__Clostridiales;f__Ruminococcaceae	6.97462	1.99303	4.50431	4.28824	4.2375	4.51632	2.9839	7.81441	2.90761	5.59762	13.7964	7.17119	2.10898	1.89084	1.42555	4.36732	1.45384	5.24613	2.60647
k__Bacteria;p__Firmicutes;c__Bacilli;o__Lactobacillales;f__Lactobacillaceae	2.1709	5.02471	4.11263	2.61001	0.0629644	0.18352	1.03058	2.59839	9.46872	4.11518	0.0487792	3.94586	0.0223381	0.0751328	1.99977	0.378888	1.96529	0.366401	0.82034
k__Bacteria;p__Bacteroidetes;c__Bacteroidia;o__Bacteroidales;f__Rikenellaceae	3.65555	1.93794	1.37396	0.899476	3.05062	1.11259	0.456706	3.35906	0.233175	0.824255	6.8345	0.0680041	7.55161	0.0178888	0.107131	0.0505184	0.0184455	0.0475249	0.0523621
k__Bacteria;p__Firmicutes;c__Clostridia;o__Clostridiales;f__Peptostreptococcaceae	0	0	0.00154204	0	0	0	0	0	0.00128826	0	7.47947	7.5015	3.66214	0.00715551	0.00857045	0	0.00167687	0.00306612	0
k__Bacteria;p__Firmicutes;c__Clostridia;o__Clostridiales;f__Lachnospiraceae	6.19333	1.48748	3.41254	1.67653	1.95347	1.54415	1.83615	4.85151	1.55493	2.40878	2.28178	6.98013	1.0039	2.22	1.45126	3.12835	1.5008	6.25795	1.98588
k__Bacteria;p__Verrucomicrobia;c__Verrucomicrobiae;o__Verrucomicrobiales;f__Verrucomicrobiaceae	1.68995	0.408329	2.86203	1.99959	0.979096	4.25108	1.69767	1.26137	3.35206	1.52815	0.0460692	0.0210489	0.290396	3.33804	0.0228545	3.38347	6.78125	0.590228	5.26918
k__Bacteria;p__Firmicutes;c__Clostridia;o__Clostridiales;f__Clostridiaceae	2.31347	3.27149	5.23524	4.67252	2.38005	3.95859	3.92261	1.84872	0.966196	2.30213	5.95648	4.19358	2.73708	3.20924	0.0928465	2.61812	0.779743	0.0521241	0.775735
k__Bacteria;p__Actinobacteria;c__Actinobacteria;o__Bifidobacteriales;f__Bifidobacteriaceae	0.13877	0.55254	0.0185045	0.0221043	0.00472233	0.0286751	0.00399451	0.210457	0.00257652	0.00304715	0.0623289	0.00161914	0.00394203	0.200354	0	0.256381	3.22462	0.00306612	1.37305
k__Bacteria;p__Firmicutes;c__Erysipelotrichi;o__Erysipelotrichales;f__Erysipelotrichaceae	0.106454	0.345135	0.155746	0.136027	0.0519456	0.187822	0.138476	0.0371394	0.0528187	0.0487545	0.0840086	2.86103	0.0946086	0.0608218	0.32282	0.104826	0.11235	0.07512	0.0562408
k__Bacteria;p__Tenericutes;c__Mollicutes;o__RF39;f__	0.224313	0.524994	0.0370091	1.99279	0.127503	0.762757	0.555237	0.149933	1.03963	1.50377	0.00270995	0.00323829	0.00525603	0.00178888	0.00142841	0.00757777	0.0268299	0.00459918	0
k__Bacteria;p__Proteobacteria;c__Betaproteobacteria;o__Burkholderiales;f__Alcaligenaceae	0.465735	1.91201	0.402473	0.469292	0.621773	0.288184	0.583199	0.823945	0.131403	0.252914	1.12734	0.00485743	0.00919806	1.8175	1.22557	1.10004	1.479	0.714406	0.961911
k__Bacteria;p__Firmicutes;c__Clostridia;o__Clostridiales;f__Peptococcaceae	0.484745	1.52313	0.404015	1.24804	0.606032	0.596441	1.27691	0.652003	1.229	1.1823	0	0.00161914	0	0.790684	0.0185693	0.303111	0.462815	0.151773	0.804825
k__Bacteria;p__Firmicutes;c__Clostridia;o__Clostridiales;f__[Mogibacteriaceae]	0.0627317	0.400227	0.104859	0.117323	0.086576	0.133339	0.0359506	0.162313	0.0128826	0.0319951	0.390233	0.00809572	0.00525603	0.994615	0.031425	0.314477	0.132473	0.00153306	0.137693
k__Bacteria;p__Actinobacteria;c__Coriobacteriia;o__Coriobacteriales;f__Coriobacteriaceae	0.0741374	0.108564	0.1357	0.0374073	0.0692608	0.0573501	0.0599177	0.0907853	0.0760074	0.0655138	0	0	0.00262802	0.0769217	0.031425	0.164185	0.239792	0.0444588	0.300597
k__Bacteria;p__Tenericutes;c__Mollicutes;o__Anaeroplasmatales;f__Anaeroplasmataceae	0.0703355	0.0826379	0.112569	0.283956	0.0613903	0.00716877	0.129156	0.126549	0.00644131	0.149311	0.00270995	0.00323829	0	0	0.00571363	0.00126296	0.00167687	0.00153306	0
k__Bacteria;p__Firmicutes;c__Clostridia;o__Clostridiales;f__Veillonellaceae	0.104553	0.0534716	0.0740181	0.180235	0.277043	0.266678	0.118504	0.14168	0.0631248	0.132551	0.00270995	0	0.00262802	0	0.0371386	0.0239963	0.088874	0.108847	0.0969669
k__Bacteria;p__Firmicutes;c__Bacilli;o__Bacillales;f__Staphylococcaceae	0	0.0259256	0.00308409	0.0476093	0.0881501	0.00430126	0.165107	0.00962874	0.0128826	0.0457073	0.00812986	0.0793381	0.0381063	0	0	0	0	0	0
k__Bacteria;p__Firmicutes;c__Clostridia;o__Clostridiales;f__Dehalobacteriaceae	0.100751	0.0388884	0.0493454	0.0170033	0.0629644	0.0100363	0.0612492	0.0674012	0.0257652	0.0335187	0.00270995	0.00161914	0.00131401	0.0339887	0.0128557	0.0833554	0.0402448	0.104248	0.0329687
k__Bacteria;p__Proteobacteria;c__Gammaproteobacteria;o__Aeromonadales;f__Aeromonadaceae	0	0	0	0	0	0	0	0	0	0	0.0379394	0.0971487	0.0315362	0	0	0	0	0	0
k__Bacteria;p__Firmicutes;c__Bacilli;o__Lactobacillales;f__Enterococcaceae	0.00190096	0	0	0	0	0.0100363	0	0	0.0128826	0	0.00270995	0.0760998	0	0	0	0	0	0	0
k__Bacteria;p__Firmicutes;c__Bacilli;o__Bacillales;f__Paenibacillaceae	0	0	0	0	0	0	0	0	0	0	0	0.0566701	0	0	0	0	0	0	0
k__Bacteria;p__Proteobacteria;c__Deltaproteobacteria;o__Desulfovibrionales;f__Desulfovibrionaceae	0.00380192	0.00486105	0.0107943	0.00340067	0.00472233	0.0157713	0.00665752	0.00687767	0.0128826	0.00152358	0.0243896	0.0161914	0.0118261	0.0125221	0.0142841	0.0189444	0.0167687	0.00919836	0.0232721
k__Bacteria;p__Bacteroidetes;c__Bacteroidia;o__Bacteroidales;f__Porphyromonadaceae	0.00570288	0.00486105	0.00462613	0.005101	0.00314822	0.00143375	0.00798903	0.00137553	0.00772957	0	0.0216796	0.00485743	0.0144541	0.00536663	0.00142841	0.00631481	0.00670747	0.0107314	0
k__Bacteria;p__Proteobacteria;c__Alphaproteobacteria;o__Rickettsiales;f__mitochondria	0	0.00162035	0.00154204	0.00680133	0.00629644	0	0.010652	0.00137553	0.0128826	0	0.0216796	0.00809572	0.00657004	0.0160999	0.00285682	0.00252592	0.00670747	0	0
k__Bacteria;p__Cyanobacteria;c__Chloroplast;o__Streptophyta;f__	0	0	0	0.00340067	0.0110188	0	0.00932053	0	0.00515305	0	0.0189697	0.0145723	0.0144541	0.00357775	0.00857045	0.00252592	0.00335374	0	0.00193934
k__Bacteria;p__Firmicutes;c__Bacilli;o__Lactobacillales;f__Streptococcaceae	0.00570288	0.00972211	0.00154204	0.00170033	0.0157411	0.0186388	0.00399451	0.0110043	0.0128826	0.00152358	0.0135498	0.00647658	0.00394203	0.00357775	0.0157125	0.00631481	0.0184455	0.00459918	0.00969669
k__Bacteria;p__Firmicutes;c__Bacilli;o__Turicibacterales;f__Turicibacteraceae	0	0.00648141	0.00308409	0	0	0	0.0013315	0.00137553	0	0	0.00270995	0	0	0.0160999	0	0.00757777	0.00335374	0	0.00193934
k__Bacteria;p__Deferribacteres;c__Deferribacteres;o__Deferribacterales;f__Deferribacteraceae	0.00190096	0.00486105	0.00308409	0.00340067	0	0	0.00399451	0.0041266	0.00128826	0.00304715	0.00541991	0.00323829	0.00657004	0.00178888	0.00571363	0.00252592	0.0117381	0.00459918	0
k__Bacteria;p__Firmicutes;c__Clostridia;o__Clostridiales;f__Christensenellaceae	0.00380192	0.00648141	0.00462613	0.00850167	0.00157411	0.0100363	0.00399451	0.00687767	0.00772957	0.00914146	0	0	0.00131401	0.00536663	0	0.00631481	0.00167687	0.00306612	0.00387868
k__Bacteria;p__Proteobacteria;c__Epsilonproteobacteria;o__Campylobacterales;f__Helicobacteraceae	0.0095048	0.00162035	0.00462613	0.00340067	0.00472233	0	0.00266301	0.0041266	0.00257652	0	0.00270995	0.00971487	0.00525603	0.00357775	0.00714204	0.00378888	0.0050306	0.00613224	0.00193934
k__Bacteria;p__Bacteroidetes;c__Bacteroidia;o__Bacteroidales;f__Prevotellaceae	0	0.00162035	0	0.00170033	0	0	0.0013315	0.00275107	0.00257652	0	0	0	0.00525603	0.00178888	0.00857045	0.00126296	0.0050306	0	0.00387868
k__Bacteria;p__Bacteroidetes;c__Bacteroidia;o__Bacteroidales;f__[Odoribacteraceae]	0.00380192	0.00162035	0	0	0	0	0.00399451	0.00137553	0.00128826	0	0.00270995	0.00323829	0	0.00178888	0.00571363	0.00126296	0.00838434	0	0.00775735
k__Bacteria;p__Proteobacteria;c__Gammaproteobacteria;o__Pseudomonadales;f__Moraxellaceae	0	0	0	0	0	0	0	0	0	0	0.00270995	0.00485743	0.00131401	0	0	0	0	0	0
k__Bacteria;p__Firmicutes;c__Bacilli;o__Bacillales;f__Planococcaceae	0	0	0	0	0	0	0.00266301	0	0	0	0	0.00161914	0.00394203	0	0	0	0	0	0
k__Bacteria;p__Firmicutes;c__Clostridia;o__;f__	0	0	0	0	0	0	0	0	0	0	0	0	0.00394203	0	0	0	0	0	0
k__Bacteria;p__Bacteroidetes;c__Bacteroidia;o__Bacteroidales;f__	0.00190096	0	0.00308409	0	0	0.00143375	0.0013315	0.00275107	0.00257652	0	0.00270995	0	0.00262802	0	0	0	0.00167687	0.00153306	0
k__Bacteria;p__Firmicutes;c__Bacilli;o__Lactobacillales;f__Leuconostocaceae	0	0	0	0	0	0.00286751	0	0	0	0	0	0	0	0	0	0	0	0	0
k__Bacteria;p__Actinobacteria;c__Actinobacteria;o__Actinomycetales;f__Corynebacteriaceae	0	0	0	0	0	0	0	0	0	0	0.00270995	0	0	0	0	0	0	0	0
k__Bacteria;p__Actinobacteria;c__Actinobacteria;o__Actinomycetales;f__Microbacteriaceae	0	0	0	0	0	0	0	0	0	0	0.00270995	0	0	0	0	0	0	0	0
k__Bacteria;p__Cyanobacteria;c__4C0d-2;o__YS2;f__	0	0	0	0	0	0	0	0.00137553	0	0	0.00270995	0	0	0	0.00142841	0	0	0	0
k__Bacteria;p__Firmicutes;c__Bacilli;o__Bacillales;f__Thermoactinomycetaceae	0	0	0	0	0	0	0	0	0	0	0	0	0	0	0	0	0	0	0.00193934
k__Bacteria;p__Firmicutes;c__Clostridia;o__Clostridiales;f__Eubacteriaceae	0	0	0.00154204	0	0	0.00143375	0.0013315	0	0	0.00152358	0	0	0	0	0	0	0	0	0.00193934
k__Bacteria;p__Firmicutes;c__Bacilli;o__Lactobacillales;f__Carnobacteriaceae	0	0	0	0.00170033	0	0	0	0	0	0	0	0	0	0	0	0	0	0	0
k__Bacteria;p__Proteobacteria;c__Alphaproteobacteria;o__Rhizobiales;f__Bartonellaceae	0	0	0	0.00170033	0	0	0	0	0	0	0	0	0	0	0	0	0	0	0
k__Bacteria;p__Actinobacteria;c__Actinobacteria;o__Actinomycetales;f__Actinomycetaceae	0	0.00162035	0	0	0	0	0	0	0	0	0	0	0	0	0	0	0	0	0
k__Bacteria;p__Actinobacteria;c__Actinobacteria;o__Actinomycetales;f__Micrococcaceae	0	0.00162035	0	0	0	0	0	0	0	0	0	0	0	0	0	0	0	0	0
k__Bacteria;p__Firmicutes;c__Bacilli;o__Bacillales;f__Bacillaceae	0	0	0	0	0	0	0	0	0	0	0	0.00161914	0	0	0	0	0	0	0
k__Bacteria;p__Proteobacteria;c__Alphaproteobacteria;o__Rhizobiales;f__Hyphomicrobiaceae	0	0	0.00154204	0	0	0	0	0	0	0	0	0	0	0	0	0	0	0	0
k__Bacteria;p__Firmicutes;c__Bacilli;o__Gemellales;f__	0	0	0	0	0	0	0.0013315	0	0	0	0	0	0	0	0	0	0	0	0
k__Bacteria;p__Proteobacteria;c__Alphaproteobacteria;o__RF32;f__	0	0	0	0	0	0	0	0	0.00128826	0	0	0	0	0	0	0	0	0	0
k__Bacteria;p__Elusimicrobia;c__Elusimicrobia;o__Elusimicrobiales;f__Elusimicrobiaceae	0	0	0	0	0	0	0	0	0	0	0	0	0	0	0	0.00126296	0	0	0
k__Bacteria;p__Lentisphaerae;c__[Lentisphaeria];o__Victivallales;f__Victivallaceae	0	0	0	0	0	0	0	0	0	0	0	0	0	0	0	0.00126296	0	0	0
GENUS
# Constructed from biom file
ID	ZAFxM1x0d	ZAFxM2x0d	ZAFxM3x0d	ZAFxM4x0d	ZAFxM2x3d	ZAFxM3x3d	ZAFxM4x3d	ZAFxM2x5d	ZAFxM3x5d	ZAFxM4x5d	ZAFxM2x7d	ZAFxM3x7d	ZAFxM4x7d	ZAFxM2x9d	ZAFxM3x9d	ZAFxM4x9d	ZAFxM2x11d	ZAFxM3x11d	ZAFxM4x11d
k__Bacteria;p__Bacteroidetes;c__Bacteroidia;o__Bacteroidales;f__S24-7;g__	59.2795	73.0762	66.3033	67.2754	70.7861	71.2274	77.9183	52.1905	72.0177	68.7331	4.23837	0.608798	29.2367	79.3975	83.3533	72.72	76.871	67.9774	77.6957
k__Bacteria;p__Proteobacteria;c__Gammaproteobacteria;o__Enterobacteriales;f__Enterobacteriaceae;g__Erwinia	0	0	0.00154204	0	0.0708349	0.0329763	0.0226356	0.00962874	0.0322065	0.00914146	15.7855	43.8918	13.8194	0.0822883	0.162839	0.0138926	0.0184455	0.00459918	0.0271507
k__Bacteria;p__Bacteroidetes;c__Bacteroidia;o__Bacteroidales;f__Bacteroidaceae;g__Bacteroides	0.737572	0.682168	0.684667	0.938584	0.604458	3.33778	0.748306	1.00276	1.05509	0.766359	39.4027	18.2089	37.0787	2.27545	6.20643	3.74973	0.209608	0.148707	0.343263
k__Bacteria;p__Firmicutes;c__Clostridia;o__Clostridiales;f__;g__	15.1145	6.50085	9.97086	11.0471	13.7624	7.42828	6.19017	22.5464	5.67093	10.2461	0.999973	1.01682	1.24437	3.42928	3.39818	7.1673	4.49904	18.0564	6.59375
k__Bacteria;p__Firmicutes;c__Clostridia;o__Clostridiales;f__Ruminococcaceae;g__Ruminococcus	1.56449	0.471522	1.29069	1.30075	0.686312	1.92553	1.08784	1.84872	1.33722	1.61652	12.0972	7.02385	1.94867	0.339887	0.438521	0.757777	0.392387	0.837051	0.975487
k__Bacteria;p__Firmicutes;c__Bacilli;o__Lactobacillales;f__Lactobacillaceae;g__Lactobacillus	2.1709	5.02471	4.11263	2.61001	0.0629644	0.18352	1.03058	2.59839	9.46872	4.11518	0.0487792	3.94586	0.0223381	0.0751328	1.99977	0.378888	1.96529	0.366401	0.82034
k__Bacteria;p__Bacteroidetes;c__Bacteroidia;o__Bacteroidales;f__Rikenellaceae;g__	3.65174	1.93794	1.37242	0.899476	3.04905	1.11259	0.456706	3.35906	0.233175	0.824255	6.8345	0.0680041	7.55161	0.0178888	0.107131	0.0505184	0.0167687	0.0444588	0.0504228
k__Bacteria;p__Firmicutes;c__Clostridia;o__Clostridiales;f__Peptostreptococcaceae;g__	0	0	0.00154204	0	0	0	0	0	0.00128826	0	7.45237	7.49016	3.65689	0.00715551	0.00857045	0	0.00167687	0.00306612	0
k__Bacteria;p__Verrucomicrobia;c__Verrucomicrobiae;o__Verrucomicrobiales;f__Verrucomicrobiaceae;g__Akkermansia	1.68995	0.408329	2.86203	1.99959	0.979096	4.25108	1.69767	1.26137	3.35206	1.52815	0.0460692	0.0210489	0.290396	3.33804	0.0228545	3.38347	6.78125	0.590228	5.26918
k__Bacteria;p__Firmicutes;c__Clostridia;o__Clostridiales;f__Lachnospiraceae;g__Epulopiscium	0	0	0	0	0	0	0	0.00137553	0	0	0	6.50734	0.00394203	0	0	0	0	0	0
k__Bacteria;p__Firmicutes;c__Clostridia;o__Clostridiales;f__Lachnospiraceae;g__	5.23144	1.04513	2.83273	1.40448	1.32068	1.01653	1.45667	3.82811	1.20066	1.87248	0.929514	0.0680041	0.0420483	1.59389	1.00846	2.10409	0.845141	4.78162	1.34784
k__Bacteria;p__Firmicutes;c__Clostridia;o__Clostridiales;f__Clostridiaceae;g__	2.00931	2.63793	4.90678	4.44467	2.32811	3.93422	3.71623	1.77719	0.94816	2.11777	4.76681	1.98345	0.586048	3.19493	0.0571363	2.57897	0.751237	0.0321943	0.754402
k__Bacteria;p__Firmicutes;c__Clostridia;o__Clostridiales;f__Ruminococcaceae;g__	2.70887	0.729158	1.9183	1.94858	1.6843	1.63161	1.23963	4.0537	0.886324	2.59161	0.108398	0.105244	0.151111	0.699451	0.594218	2.29101	0.454431	1.97305	1.00458
k__Bacteria;p__Firmicutes;c__Clostridia;o__Clostridiales;f__Ruminococcaceae;g__Oscillospira	2.70126	0.792352	1.29532	1.0389	1.86689	0.959181	0.656432	1.91199	0.684067	1.3895	1.59074	0.0420978	0.00788405	0.851505	0.391384	1.31853	0.607026	2.43603	0.626406
k__Bacteria;p__Actinobacteria;c__Actinobacteria;o__Bifidobacteriales;f__Bifidobacteriaceae;g__Bifidobacterium	0.13877	0.55254	0.0185045	0.0221043	0.00472233	0.0286751	0.00399451	0.210457	0.00257652	0.00304715	0.0623289	0.00161914	0.00394203	0.200354	0	0.256381	3.22294	0.00306612	1.37305
k__Bacteria;p__Firmicutes;c__Clostridia;o__Clostridiales;f__Clostridiaceae;g__Clostridium	0.00570288	0.0129628	0.0107943	0.0238047	0.0157411	0.017205	0.0213041	0.00962874	0.00772957	0.0350423	0.764207	2.15022	2.14183	0.0107333	0.0228545	0.0303111	0.0234761	0.00306612	0.017454
k__Bacteria;p__Proteobacteria;c__Gammaproteobacteria;o__Enterobacteriales;f__Enterobacteriaceae;g__	0	0.0032407	0	0	0.00629644	0.00286751	0.0013315	0	0.00386478	0.00152358	0.818406	2.02555	0.64255	0.00536663	0.00714204	0.00126296	0.00167687	0	0.00581801
k__Bacteria;p__Tenericutes;c__Mollicutes;o__RF39;f__;g__	0.224313	0.524994	0.0370091	1.99279	0.127503	0.762757	0.555237	0.149933	1.03963	1.50377	0.00270995	0.00323829	0.00525603	0.00178888	0.00142841	0.00757777	0.0268299	0.00459918	0
k__Bacteria;p__Proteobacteria;c__Betaproteobacteria;o__Burkholderiales;f__Alcaligenaceae;g__Sutterella	0.465735	1.91201	0.402473	0.469292	0.621773	0.288184	0.583199	0.823945	0.131403	0.252914	1.12734	0.00485743	0.00919806	1.8175	1.22557	1.10004	1.479	0.714406	0.961911
k__Bacteria;p__Firmicutes;c__Erysipelotrichi;o__Erysipelotrichales;f__Erysipelotrichaceae;g__	0.0608307	0.217127	0.106401	0.0748147	0.0220375	0.14911	0.0625807	0.00962874	0.0231887	0.0274244	0.0298095	1.73248	0.0683284	0.0375664	0.177123	0.0530444	0.0687516	0.0199298	0.017454
k__Bacteria;p__Firmicutes;c__Clostridia;o__Clostridiales;f__Peptococcaceae;g__rc4-4	0.482844	1.52313	0.402473	1.24464	0.604458	0.596441	1.27691	0.650628	1.22514	1.17925	0	0	0	0.790684	0.0185693	0.303111	0.462815	0.151773	0.802886
k__Bacteria;p__Firmicutes;c__Clostridia;o__Clostridiales;f__Lachnospiraceae;g__Dorea	0.241422	0.134489	0.225138	0.035707	0.199912	0.325462	0.119835	0.202204	0.198392	0.108174	1.31975	0.0259063	0.9474	0.499097	0.189978	0.593592	0.481261	0.625489	0.378171
k__Bacteria;p__Firmicutes;c__Erysipelotrichi;o__Erysipelotrichales;f__Erysipelotrichaceae;g__Clostridium	0.0190096	0.0891193	0.0169625	0.0442087	0	0.0243738	0.0332876	0	0	0.00761789	0.0135498	1.0913	0.0170821	0.0107333	0.0999886	0.0176815	0.0100612	0.0107314	0.00193934
k__Bacteria;p__Firmicutes;c__Clostridia;o__Clostridiales;f__[Mogibacteriaceae];g__	0.0627317	0.400227	0.104859	0.117323	0.086576	0.133339	0.0359506	0.162313	0.0128826	0.0319951	0.390233	0.00809572	0.00525603	0.994615	0.031425	0.314477	0.132473	0.00153306	0.137693
k__Bacteria;p__Firmicutes;c__Clostridia;o__Clostridiales;f__Clostridiaceae;g__Candidatus Arthromitus	0.292748	0.612493	0.316119	0.197239	0.0299081	0.00716877	0.179753	0.0550214	0	0.141693	0.00270995	0	0	0	0.00428522	0	0	0.0107314	0
k__Bacteria;p__Proteobacteria;c__Gammaproteobacteria;o__Enterobacteriales;f__Enterobacteriaceae;g__Klebsiella	0	0	0	0	0	0	0	0	0	0	0.227636	0.584511	0.181333	0.00178888	0.00285682	0	0.00167687	0	0.00193934
k__Bacteria;p__Firmicutes;c__Clostridia;o__Clostridiales;f__Lachnospiraceae;g__[Ruminococcus]	0.372588	0.199303	0.1357	0.0850167	0.124355	0.0659527	0.115841	0.409909	0.0553952	0.161499	0.00270995	0.00161914	0.00394203	0.0482997	0.0928465	0.304374	0.120734	0.435389	0.151268
k__Bacteria;p__Firmicutes;c__Clostridia;o__Clostridiales;f__Clostridiaceae;g__SMB53	0.00570288	0.00648141	0.00154204	0.00340067	0.00629644	0	0.00532602	0.00550214	0.0103061	0.00761789	0.422753	0.0599084	0.00919806	0.00357775	0.00857045	0.00884073	0.0050306	0.00613224	0.00387868
k__Bacteria;p__Firmicutes;c__Clostridia;o__Clostridiales;f__Lachnospiraceae;g__Coprococcus	0.273738	0.09236	0.186587	0.137727	0.281766	0.098929	0.119835	0.281985	0.0669896	0.216348	0.0216796	0.369165	0.00131401	0.0500885	0.0757056	0.0732517	0.038568	0.374067	0.0814522
k__Bacteria;p__Proteobacteria;c__Gammaproteobacteria;o__Enterobacteriales;f__Enterobacteriaceae;g__Citrobacter	0	0	0	0	0.00157411	0	0.0013315	0	0	0.00152358	0.146337	0.306018	0.0788405	0.00178888	0	0	0	0	0
k__Bacteria;p__Tenericutes;c__Mollicutes;o__Anaeroplasmatales;f__Anaeroplasmataceae;g__Anaeroplasma	0.0703355	0.0826379	0.112569	0.283956	0.0613903	0.00716877	0.129156	0.126549	0.00644131	0.149311	0.00270995	0.00323829	0	0	0.00571363	0.00126296	0.00167687	0.00153306	0
k__Bacteria;p__Firmicutes;c__Clostridia;o__Clostridiales;f__Veillonellaceae;g__	0.102652	0.0534716	0.0740181	0.180235	0.277043	0.266678	0.118504	0.140305	0.0631248	0.132551	0	0	0.00262802	0	0.0371386	0.0239963	0.088874	0.108847	0.0969669
k__Bacteria;p__Actinobacteria;c__Coriobacteriia;o__Coriobacteriales;f__Coriobacteriaceae;g__	0	0	0.00308409	0	0	0.00143375	0	0	0.00128826	0	0	0	0	0.0411442	0	0.138926	0.160979	0.00153306	0.259871
k__Bacteria;p__Proteobacteria;c__Gammaproteobacteria;o__Enterobacteriales;f__Enterobacteriaceae;g__Enterobacter	0	0	0	0	0	0	0	0	0	0	0.0758787	0.178106	0.0578164	0	0.00285682	0	0	0	0
k__Bacteria;p__Firmicutes;c__Bacilli;o__Bacillales;f__Staphylococcaceae;g__Staphylococcus	0	0.0259256	0.00308409	0.0476093	0.086576	0.00430126	0.155786	0.00825321	0.0103061	0.039613	0.00541991	0.0518126	0.0275942	0	0	0	0	0	0
k__Bacteria;p__Actinobacteria;c__Coriobacteriia;o__Coriobacteriales;f__Coriobacteriaceae;g__Adlercreutzia	0.0741374	0.108564	0.132616	0.0374073	0.0692608	0.0559164	0.0599177	0.0907853	0.0747192	0.0655138	0	0	0.00262802	0.0357775	0.031425	0.0252592	0.0788128	0.0429257	0.0407261
k__Bacteria;p__Firmicutes;c__Clostridia;o__Clostridiales;f__Dehalobacteriaceae;g__Dehalobacterium	0.100751	0.0388884	0.0493454	0.0170033	0.0629644	0.0100363	0.0612492	0.0674012	0.0257652	0.0335187	0.00270995	0.00161914	0.00131401	0.0339887	0.0128557	0.0833554	0.0402448	0.104248	0.0329687
k__Bacteria;p__Proteobacteria;c__Gammaproteobacteria;o__Aeromonadales;f__Aeromonadaceae;g__	0	0	0	0	0	0	0	0	0	0	0.0379394	0.0971487	0.0315362	0	0	0	0	0	0
k__Bacteria;p__Firmicutes;c__Clostridia;o__Clostridiales;f__Lachnospiraceae;g__Anaerostipes	0.0608307	0.0129628	0.0277568	0.0119023	0.0204634	0.0329763	0.0213041	0.0949119	0.024477	0.0441837	0	0	0	0.0232554	0.06285	0.0454666	0.0050306	0.026062	0.0155147
k__Bacteria;p__Firmicutes;c__Bacilli;o__Lactobacillales;f__Enterococcaceae;g__Enterococcus	0.00190096	0	0	0	0	0.0100363	0	0	0.0128826	0	0.00270995	0.0760998	0	0	0	0	0	0	0
k__Bacteria;p__Firmicutes;c__Bacilli;o__Bacillales;f__Paenibacillaceae;g__Paenibacillus	0	0	0	0	0	0	0	0	0	0	0	0.0566701	0	0	0	0	0	0	0
k__Bacteria;p__Firmicutes;c__Erysipelotrichi;o__Erysipelotrichales;f__Erysipelotrichaceae;g__Allobaculum	0.0266134	0.032407	0.0277568	0.0136027	0.0251857	0.0143375	0.0319561	0.0275107	0.0283417	0.00914146	0.0379394	0.0356212	0.00919806	0.00715551	0.0357102	0.031574	0.0318605	0.0383265	0.0368474
k__Bacteria;p__Firmicutes;c__Bacilli;o__Bacillales;f__Staphylococcaceae;g__Jeotgalicoccus	0	0	0	0	0.00157411	0	0.00798903	0.00137553	0.00257652	0.00609431	0.00270995	0.0275255	0.0105121	0	0	0	0	0	0
k__Bacteria;p__Bacteroidetes;c__Bacteroidia;o__Bacteroidales;f__Porphyromonadaceae;g__Parabacteroides	0.00570288	0.00486105	0.00462613	0.005101	0.00314822	0.00143375	0.00798903	0.00137553	0.00772957	0	0.0216796	0.00485743	0.0144541	0.00536663	0.00142841	0.00631481	0.00670747	0.0107314	0
k__Bacteria;p__Cyanobacteria;c__Chloroplast;o__Streptophyta;f__;g__	0	0	0	0.00340067	0.0110188	0	0.00932053	0	0.00515305	0	0.0189697	0.0145723	0.0144541	0.00357775	0.00857045	0.00252592	0.00335374	0	0.00193934
k__Bacteria;p__Firmicutes;c__Bacilli;o__Lactobacillales;f__Streptococcaceae;g__Lactococcus	0.00570288	0.00972211	0.00154204	0.00170033	0.0157411	0.0186388	0.00399451	0.00962874	0.0128826	0.00152358	0.0135498	0.00647658	0.00394203	0.00357775	0.0157125	0.00631481	0.0184455	0.00459918	0.00969669
k__Bacteria;p__Proteobacteria;c__Deltaproteobacteria;o__Desulfovibrionales;f__Desulfovibrionaceae;g__	0.00380192	0.0032407	0.0107943	0.00340067	0.00314822	0.0143375	0.00266301	0.0041266	0.0103061	0	0.0162597	0.011334	0.0118261	0.0107333	0.0128557	0.0164185	0.0150918	0.00919836	0.017454
k__Bacteria;p__Firmicutes;c__Clostridia;o__Clostridiales;f__Lachnospiraceae;g__Lachnobacterium	0.00190096	0	0	0	0	0.00143375	0	0.0165064	0.00257652	0	0	0	0	0	0	0	0	0.00306612	0
k__Bacteria;p__Firmicutes;c__Bacilli;o__Turicibacterales;f__Turicibacteraceae;g__Turicibacter	0	0.00648141	0.00308409	0	0	0	0.0013315	0.00137553	0	0	0.00270995	0	0	0.0160999	0	0.00757777	0.00335374	0	0.00193934
k__Bacteria;p__Firmicutes;c__Clostridia;o__Clostridiales;f__Lachnospiraceae;g__Robinsoniella	0	0	0	0	0	0	0	0	0	0	0	0	0	0.00357775	0.0157125	0.00126296	0	0	0.00193934
k__Bacteria;p__Proteobacteria;c__Gammaproteobacteria;o__Enterobacteriales;f__Enterobacteriaceae;g__Pantoea	0	0	0	0	0	0	0	0	0	0	0.00270995	0.0145723	0.00262802	0	0	0	0	0	0
k__Bacteria;p__Proteobacteria;c__Alphaproteobacteria;o__Rickettsiales;f__mitochondria;g__Spirodela	0	0.00162035	0.00154204	0.00680133	0.00629644	0	0.010652	0.00137553	0.0115944	0	0.0108398	0.00647658	0.00525603	0.014311	0.00285682	0.00252592	0.00670747	0	0
k__Bacteria;p__Proteobacteria;c__Gammaproteobacteria;o__Enterobacteriales;f__Enterobacteriaceae;g__Sodalis	0	0	0	0	0	0	0	0	0	0	0.00812986	0.0129532	0.00394203	0	0	0	0	0	0
k__Bacteria;p__Deferribacteres;c__Deferribacteres;o__Deferribacterales;f__Deferribacteraceae;g__Mucispirillum	0.00190096	0.00486105	0.00308409	0.00340067	0	0	0.00399451	0.0041266	0.00128826	0.00304715	0.00541991	0.00323829	0.00657004	0.00178888	0.00571363	0.00252592	0.0117381	0.00459918	0
k__Bacteria;p__Firmicutes;c__Clostridia;o__Clostridiales;f__Peptostreptococcaceae;g__[Clostridium]	0	0	0	0	0	0	0	0	0	0	0.0108398	0.011334	0.00525603	0	0	0	0	0	0
k__Bacteria;p__Firmicutes;c__Clostridia;o__Clostridiales;f__Peptostreptococcaceae;g__Clostridium	0	0	0	0	0	0	0	0	0	0	0.0108398	0	0	0	0	0	0	0	0
k__Bacteria;p__Firmicutes;c__Erysipelotrichi;o__Erysipelotrichales;f__Erysipelotrichaceae;g__Coprobacillus	0	0.00648141	0.00462613	0.00340067	0.00472233	0	0.010652	0	0	0.00457073	0	0.00161914	0	0.00536663	0.00999886	0.00252592	0	0.00613224	0
k__Bacteria;p__Firmicutes;c__Clostridia;o__Clostridiales;f__Christensenellaceae;g__	0.00380192	0.00648141	0.00462613	0.00850167	0.00157411	0.0100363	0.00399451	0.00687767	0.00772957	0.00914146	0	0	0.00131401	0.00536663	0	0.00631481	0.00167687	0.00306612	0.00387868
k__Bacteria;p__Proteobacteria;c__Epsilonproteobacteria;o__Campylobacterales;f__Helicobacteraceae;g__Helicobacter	0.0095048	0.00162035	0.00462613	0.00340067	0.00472233	0	0.00266301	0.0041266	0.00128826	0	0.00270995	0.00971487	0.00525603	0.00357775	0.00714204	0.00378888	0.0050306	0.00459918	0.00193934
k__Bacteria;p__Firmicutes;c__Clostridia;o__Clostridiales;f__Lachnospiraceae;g__Blautia	0.00760384	0.00162035	0.00308409	0.00170033	0.00472233	0.00143375	0.0013315	0.00962874	0.00257652	0.00609431	0.00541991	0.00647658	0.00525603	0	0.00285682	0.00252592	0.00335374	0.00459918	0.00387868
k__Bacteria;p__Bacteroidetes;c__Bacteroidia;o__Bacteroidales;f__Prevotellaceae;g__Prevotella	0	0.00162035	0	0.00170033	0	0	0.0013315	0.00275107	0.00257652	0	0	0	0.00525603	0.00178888	0.00857045	0.00126296	0.0050306	0	0.00387868
k__Bacteria;p__Bacteroidetes;c__Bacteroidia;o__Bacteroidales;f__[Odoribacteraceae];g__Odoribacter	0.00380192	0.00162035	0	0	0	0	0.00399451	0.00137553	0.00128826	0	0.00270995	0.00323829	0	0.00178888	0.00571363	0.00126296	0.00838434	0	0.00775735
k__Bacteria;p__Proteobacteria;c__Deltaproteobacteria;o__Desulfovibrionales;f__Desulfovibrionaceae;g__Bilophila	0	0	0	0	0	0	0.0013315	0	0.00128826	0	0.00812986	0	0	0	0	0.00126296	0	0	0
k__Bacteria;p__Firmicutes;c__Clostridia;o__Clostridiales;f__Lachnospiraceae;g__Lachnospira	0	0	0	0	0	0.00143375	0	0.00550214	0.00128826	0	0.00270995	0	0	0.00178888	0.00285682	0.00252592	0.00670747	0.00459918	0.00387868
k__Bacteria;p__Proteobacteria;c__Deltaproteobacteria;o__Desulfovibrionales;f__Desulfovibrionaceae;g__Desulfovibrio	0	0.00162035	0	0	0.00157411	0.00143375	0.00266301	0.00275107	0.00128826	0.00152358	0	0.00485743	0	0.00178888	0.00142841	0.00126296	0.00167687	0	0.00581801
k__Bacteria;p__Firmicutes;c__Clostridia;o__Clostridiales;f__Peptostreptococcaceae;g__Tepidibacter	0	0	0	0	0	0	0	0	0	0	0.00541991	0	0	0	0	0	0	0	0
k__Bacteria;p__Proteobacteria;c__Alphaproteobacteria;o__Rickettsiales;f__mitochondria;g__Lupinus	0	0	0	0	0	0	0	0	0	0	0.00541991	0	0.00131401	0	0	0	0	0	0
k__Bacteria;p__Proteobacteria;c__Gammaproteobacteria;o__Pseudomonadales;f__Moraxellaceae;g__Acinetobacter	0	0	0	0	0	0	0	0	0	0	0.00270995	0.00485743	0.00131401	0	0	0	0	0	0
k__Bacteria;p__Firmicutes;c__Bacilli;o__Bacillales;f__Planococcaceae;g__Lysinibacillus	0	0	0	0	0	0	0	0	0	0	0	0	0.00394203	0	0	0	0	0	0
k__Bacteria;p__Firmicutes;c__Clostridia;o__;f__;g__	0	0	0	0	0	0	0	0	0	0	0	0	0.00394203	0	0	0	0	0	0
k__Bacteria;p__Firmicutes;c__Clostridia;o__Clostridiales;f__Peptococcaceae;g__	0.00190096	0	0.00154204	0.00340067	0.00157411	0	0	0.00137553	0.00386478	0.00304715	0	0.00161914	0	0	0	0	0	0	0.00193934
k__Bacteria;p__Bacteroidetes;c__Bacteroidia;o__Bacteroidales;f__Rikenellaceae;g__AF12	0.00380192	0	0.00154204	0	0.00157411	0	0	0	0	0	0	0	0	0	0	0	0.00167687	0.00306612	0.00193934
k__Bacteria;p__Firmicutes;c__Clostridia;o__Clostridiales;f__Lachnospiraceae;g__Roseburia	0.00380192	0.00162035	0.00154204	0	0.00157411	0	0.0013315	0.00137553	0.00257652	0	0	0.00161914	0	0	0	0.00126296	0	0.00306612	0.00193934
k__Bacteria;p__Firmicutes;c__Clostridia;o__Clostridiales;f__Clostridiaceae;g__02d06	0	0.00162035	0	0.00340067	0	0	0	0.00137553	0	0	0	0	0	0	0	0	0	0	0
k__Bacteria;p__Bacteroidetes;c__Bacteroidia;o__Bacteroidales;f__;g__	0.00190096	0	0.00308409	0	0	0.00143375	0.0013315	0.00275107	0.00257652	0	0.00270995	0	0.00262802	0	0	0	0.00167687	0.00153306	0
k__Bacteria;p__Actinobacteria;c__Actinobacteria;o__Actinomycetales;f__Corynebacteriaceae;g__Corynebacterium	0	0	0	0	0	0	0	0	0	0	0.00270995	0	0	0	0	0	0	0	0
k__Bacteria;p__Actinobacteria;c__Actinobacteria;o__Actinomycetales;f__Microbacteriaceae;g__	0	0	0	0	0	0	0	0	0	0	0.00270995	0	0	0	0	0	0	0	0
k__Bacteria;p__Cyanobacteria;c__4C0d-2;o__YS2;f__;g__	0	0	0	0	0	0	0	0.00137553	0	0	0.00270995	0	0	0	0.00142841	0	0	0	0
k__Bacteria;p__Firmicutes;c__Clostridia;o__Clostridiales;f__Veillonellaceae;g__Megasphaera	0	0	0	0	0	0	0	0	0	0	0.00270995	0	0	0	0	0	0	0	0
k__Bacteria;p__Firmicutes;c__Erysipelotrichi;o__Erysipelotrichales;f__Erysipelotrichaceae;g__[Eubacterium]	0	0	0	0	0	0	0	0	0	0	0.00270995	0	0	0	0	0	0.00167687	0	0
k__Bacteria;p__Proteobacteria;c__Alphaproteobacteria;o__Rickettsiales;f__mitochondria;g__Nelumbo	0	0	0	0	0	0	0	0	0.00128826	0	0.00270995	0	0	0	0	0	0	0	0
k__Bacteria;p__Proteobacteria;c__Alphaproteobacteria;o__Rickettsiales;f__mitochondria;g__Zea	0	0	0	0	0	0	0	0	0	0	0.00270995	0.00161914	0	0.00178888	0	0	0	0	0
k__Bacteria;p__Firmicutes;c__Bacilli;o__Bacillales;f__Planococcaceae;g__	0	0	0	0	0	0	0.00266301	0	0	0	0	0	0	0	0	0	0	0	0
k__Bacteria;p__Firmicutes;c__Bacilli;o__Bacillales;f__Thermoactinomycetaceae;g__Thermoactinomyces	0	0	0	0	0	0	0	0	0	0	0	0	0	0	0	0	0	0	0.00193934
k__Bacteria;p__Firmicutes;c__Clostridia;o__Clostridiales;f__Eubacteriaceae;g__Anaerofustis	0	0	0.00154204	0	0	0.00143375	0.0013315	0	0	0.00152358	0	0	0	0	0	0	0	0	0.00193934
k__Bacteria;p__Firmicutes;c__Clostridia;o__Clostridiales;f__Veillonellaceae;g__Phascolarctobacterium	0.00190096	0	0	0	0	0	0	0	0	0	0	0	0	0	0	0	0	0	0
k__Bacteria;p__Firmicutes;c__Bacilli;o__Lactobacillales;f__Carnobacteriaceae;g__Granulicatella	0	0	0	0.00170033	0	0	0	0	0	0	0	0	0	0	0	0	0	0	0
k__Bacteria;p__Proteobacteria;c__Alphaproteobacteria;o__Rhizobiales;f__Bartonellaceae;g__	0	0	0	0.00170033	0	0	0	0	0	0	0	0	0	0	0	0	0	0	0
k__Bacteria;p__Actinobacteria;c__Actinobacteria;o__Bifidobacteriales;f__Bifidobacteriaceae;g__	0	0	0	0	0	0	0	0	0	0	0	0	0	0	0	0	0.00167687	0	0
k__Bacteria;p__Actinobacteria;c__Actinobacteria;o__Actinomycetales;f__Actinomycetaceae;g__Actinomyces	0	0.00162035	0	0	0	0	0	0	0	0	0	0	0	0	0	0	0	0	0
k__Bacteria;p__Actinobacteria;c__Actinobacteria;o__Actinomycetales;f__Micrococcaceae;g__Arthrobacter	0	0.00162035	0	0	0	0	0	0	0	0	0	0	0	0	0	0	0	0	0
k__Bacteria;p__Firmicutes;c__Bacilli;o__Bacillales;f__Bacillaceae;g__Anaerobacillus	0	0	0	0	0	0	0	0	0	0	0	0.00161914	0	0	0	0	0	0	0
k__Bacteria;p__Firmicutes;c__Bacilli;o__Bacillales;f__Planococcaceae;g__Sporosarcina	0	0	0	0	0	0	0	0	0	0	0	0.00161914	0	0	0	0	0	0	0
k__Bacteria;p__Proteobacteria;c__Gammaproteobacteria;o__Enterobacteriales;f__Enterobacteriaceae;g__Trabulsiella	0	0	0	0	0	0	0	0	0	0	0	0.00161914	0	0	0	0	0	0	0
k__Bacteria;p__Proteobacteria;c__Alphaproteobacteria;o__Rhizobiales;f__Hyphomicrobiaceae;g__Hyphomicrobium	0	0	0.00154204	0	0	0	0	0	0	0	0	0	0	0	0	0	0	0	0
k__Bacteria;p__Proteobacteria;c__Epsilonproteobacteria;o__Campylobacterales;f__Helicobacteraceae;g__	0	0	0	0	0	0	0	0	0.00128826	0	0	0	0	0	0	0	0	0.00153306	0
k__Bacteria;p__Firmicutes;c__Bacilli;o__Lactobacillales;f__Leuconostocaceae;g__	0	0	0	0	0	0.00143375	0	0	0	0	0	0	0	0	0	0	0	0	0
k__Bacteria;p__Firmicutes;c__Bacilli;o__Lactobacillales;f__Leuconostocaceae;g__Weissella	0	0	0	0	0	0.00143375	0	0	0	0	0	0	0	0	0	0	0	0	0
k__Bacteria;p__Firmicutes;c__Clostridia;o__Clostridiales;f__Ruminococcaceae;g__Faecalibacterium	0	0	0	0	0	0	0	0	0	0	0	0	0.00131401	0	0.00142841	0	0	0	0
k__Bacteria;p__Firmicutes;c__Bacilli;o__Lactobacillales;f__Streptococcaceae;g__Streptococcus	0	0	0	0	0	0	0	0.00137553	0	0	0	0	0	0	0	0	0	0	0
k__Bacteria;p__Firmicutes;c__Clostridia;o__Clostridiales;f__Veillonellaceae;g__Dialister	0	0	0	0	0	0	0	0.00137553	0	0	0	0	0	0	0	0	0	0	0
k__Bacteria;p__Firmicutes;c__Bacilli;o__Bacillales;f__Staphylococcaceae;g__Salinicoccus	0	0	0	0	0	0	0.0013315	0	0	0	0	0	0	0	0	0	0	0	0
k__Bacteria;p__Firmicutes;c__Bacilli;o__Gemellales;f__;g__	0	0	0	0	0	0	0.0013315	0	0	0	0	0	0	0	0	0	0	0	0
k__Bacteria;p__Proteobacteria;c__Gammaproteobacteria;o__Enterobacteriales;f__Enterobacteriaceae;g__Raoultella	0	0	0	0	0	0	0	0	0	0	0	0	0.00131401	0	0	0	0	0	0
k__Bacteria;p__Firmicutes;c__Erysipelotrichi;o__Erysipelotrichales;f__Erysipelotrichaceae;g__Catenibacterium	0	0	0	0	0	0	0	0	0.00128826	0	0	0	0	0	0	0	0	0	0
k__Bacteria;p__Proteobacteria;c__Alphaproteobacteria;o__RF32;f__;g__	0	0	0	0	0	0	0	0	0.00128826	0	0	0	0	0	0	0	0	0	0
k__Bacteria;p__Elusimicrobia;c__Elusimicrobia;o__Elusimicrobiales;f__Elusimicrobiaceae;g__	0	0	0	0	0	0	0	0	0	0	0	0	0	0	0	0.00126296	0	0	0
k__Bacteria;p__Lentisphaerae;c__[Lentisphaeria];o__Victivallales;f__Victivallaceae;g__	0	0	0	0	0	0	0	0	0	0	0	0	0	0	0	0.00126296	0	0	0

## Sheet: OTU phenotypes
		Anaerobic	Facultatively Anaerobic	Aerobic	Gram Positive	Gram Negative	Potentially Pathogenic	Forms Biofilms	Stress Tolerant	Contains Mobile Elements
ZAFxM1x0d	0 D	94.4991	1.83036	2.84289	37.4874	62.5126	0	0	0	40.2213
ZAFxM2x0d	0 D	92.5752	4.77053	2.31234	20.4644	79.5356	0	0	0	22.5491
ZAFxM3x0d	0 D	91.5609	3.00541	4.67024	29.3318	70.6682	0	0	0	33.7964
ZAFxM4x0d	0 D	90.3238	5.33665	3.46652	27.8914	72.1086	0	0	0	31.2682
ZAFxM2x3d	3 D	96.8807	0.42662	1.93737	23.922	76.078	0.0316755	0.0316755	0.0316755	25.9205
ZAFxM3x3d	3 D	91.2741	1.42488	6.47663	20.4969	79.5031	0.0138868	0.0138868	0.0138868	26.9795
ZAFxM4x3d	3 D	94.4551	1.90653	3.02319	18.3375	81.6625	0.00968286	0.00968286	0.00968286	21.366
ZAFxM2x5d	5 D	93.7166	2.1299	2.54354	43.1357	56.8643	0.00400294	0.00400294	0.00400294	45.5745
ZAFxM3x5d	5 D	86.0441	7.92607	5.59806	22.1651	77.8349	0.0137733	0.0137733	0.0137733	27.3252
ZAFxM4x5d	5 D	90.9625	5.22598	2.64781	28.6961	71.3039	0.0038565	0.0038565	0.0038565	31.1363
ZAFxM2x7d	7 D	89.8753	8.96336	0.937455	55.2194	44.7806	8.91505	8.90231	8.91505	65.1198
ZAFxM3x7d	7 D	56.8131	42.4871	0.396475	48.3642	51.6358	34.5563	34.5089	34.5563	83.0529
ZAFxM4x7d	7 D	89.5134	9.21713	0.569399	17.8919	82.1081	9.08259	9.06968	9.08259	27.577
ZAFxM2x9d	9 D	93.1542	0.130885	6.40843	12.316	87.684	0.0354856	0.0354856	0.0354856	18.801
ZAFxM3x9d	9 D	96.9319	1.6673	1.14509	9.67435	90.3257	0.0802764	0.0802764	0.0802764	10.7578
ZAFxM4x9d	9 D	93.4687	0.314256	5.80016	20.684	79.316	0.00583922	0.00583922	0.00583922	26.4801
ZAFxM2x11d	11 D	87.3777	1.36984	11.043	14.3807	85.6193	0.00767904	0.00767904	0.00767904	25.3702
ZAFxM3x11d	11 D	97.8817	0.254485	1.36812	34.1059	65.8941	0.0018693	0.0018693	0.0018693	35.4595
ZAFxM4x11d	11 D	90.7915	0.549637	8.36592	16.4691	83.5309	0.0112458	0.0112458	0.0112458	24.8022
		Anaerobic	Facultatively Anaerobic	Aerobic	Gram Positive	Gram Negative	Potentially Pathogenic	Forms Biofilms	Stress Tolerant	Contains Mobile Elements
avg	0 D	92.2397	3.73574	3.32299	28.7937	71.2063	0	0	0	31.9588
	3 D	94.2033	1.25267	3.8124	20.9188	79.0812	0.0184151	0.0184151	0.0184151	24.7553
	5 D	90.241	5.09398	3.59647	31.3323	68.6677	0.00721091	0.00721091	0.00721091	34.6787
	7 D	78.7339	20.2225	0.634443	40.4919	59.5081	17.518	17.4936	17.518	58.5833
	9 D	94.5183	0.704148	4.45122	14.2248	85.7752	0.0405337	0.0405337	0.0405337	18.6796
	11 D	92.017	0.724653	6.9257	21.6519	78.3481	0.00693138	0.00693138	0.00693138	28.544
sd	0 D	1.76529	1.6122	1.01449	6.97761	6.97761	0	0	0	7.31814
	3 D	2.8118	0.754832	2.37031	2.81606	2.81606	0.0116747	0.0116747	0.0116747	2.98262
	5 D	3.8868	2.90034	1.73421	10.731	10.731	0.00568366	0.00568366	0.00568366	9.62654
	7 D	18.9849	19.2821	0.276293	19.87	19.87	14.7559	14.7359	14.7559	28.3097
	9 D	2.09616	0.83914	2.87931	5.74769	5.74769	0.0374745	0.0374745	0.0374745	7.86188
	11 D	5.35814	0.577906	4.99567	10.8359	10.8359	0.00473274	0.00473274	0.00473274	5.99575
